# Supplementary material for: Erratum to “NUFIP1-Mediated Ribophagy Alleviates PANoptosis of CD4+ T Lymphocytes in Sepsis via the cGAS-STING Pathway”
Source: Research (Wash D C). 2026 Mar 3;9:1173. doi: 10.34133/research.1173 (PMC12954399; doi:10.34133/research.1173)
Supplement: Supplementary 1 — Figs. S1 to S7 Table S1 to S3 Files S1 and S2 [file research.1173.f1.zip]

Archive with 8 entries (8 files):
- Corrected Supplementary Information.pdf
- Fig. S1.tif
- Fig. S2.tif
- Fig. S3.tif
- Fig. S4.tif
- Fig. S5.tif
- Fig. S6.tif
- Fig. S7.tif
